# Supplementary material for: Genetic diversification of persistent Mycobacterium abscessus within cystic fibrosis patients
Source: Virulence. 2021 Sep 21;12(1):2415–29. doi: 10.1080/21505594.2021.1959808 (PMC8526041; doi:10.1080/21505594.2021.1959808)
Supplement: Supplemental Material [file KVIR_A_1959808_SM2983.zip]

Archive with 1 entries (1 files):
- Revision_Lewin_Supplementary_Material_Virulence_for_proofs.docx
